# Supplementary material for: Some taxonomic notes on the genus Oberea Dejean, 1835 from Asia (Coleoptera, Cerambycidae, Lamiinae)
Source: Zookeys. 2017 Jan 27;(647):121–36. doi: 10.3897/zookeys.647.11120 (PMC5345353; doi:10.3897/zookeys.647.11120)
Supplement: XML Treatment for Oberea flavescens [file zookeys.647.11120-treatment1.xml]

<!DOCTYPE tp:taxon-treatment
  PUBLIC "-//TaxonX//DTD Taxonomic Treatment Publishing DTD v0 20100105//EN" "tax-treatment-NSO.dtd">
<tp:taxon-treatment xmlns:tp="http://www.plazi.org/taxpub"><tp:treatment-meta><kwd-group><label>Taxon classification</label><kwd><named-content content-type="kingdom">Animalia</named-content></kwd><kwd><named-content content-type="order">Coleoptera</named-content></kwd><kwd><named-content content-type="family">Cerambycidae</named-content></kwd></kwd-group><mixed-citation publication-type="journal"><person-group><name><surname>Li</surname><given-names>Zhu</given-names></name><name><surname>Cuccodoro</surname><given-names>Giulio</given-names></name><name><surname>Chen</surname><given-names>Li</given-names></name></person-group><article-title>Some taxonomic notes on the genus <italic><tp:taxon-name><tp:taxon-name-part taxon-name-part-type="genus">Oberea</tp:taxon-name-part></tp:taxon-name></italic> Dejean, 1835 from Asia (<tp:taxon-name><tp:taxon-name-part taxon-name-part-type="order">Coleoptera</tp:taxon-name-part></tp:taxon-name>, <tp:taxon-name><tp:taxon-name-part taxon-name-part-type="family">Cerambycidae</tp:taxon-name-part></tp:taxon-name>, <tp:taxon-name><tp:taxon-name-part taxon-name-part-type="subfamily">Lamiinae</tp:taxon-name-part></tp:taxon-name>)</article-title><source>Zookeys</source><day>27</day><month>1</month><year>2017</year><volume>2017</volume><issue>647</issue><fpage>121</fpage><lpage>136</lpage><pub-id pub-id-type="doi">10.3897/zookeys.647.11120</pub-id></mixed-citation></tp:treatment-meta><tp:nomenclature><tp:taxon-name>
            <tp:taxon-name-part taxon-name-part-type="genus">Oberea</tp:taxon-name-part>
            <tp:taxon-name-part taxon-name-part-type="species">flavescens</tp:taxon-name-part>
          </tp:taxon-name><tp:taxon-authority>Breuning, 1947</tp:taxon-authority><tp:taxon-status xmlns:xlink="http://www.w3.org/1999/xlink" xlink:type="simple">rest. stat.</tp:taxon-status><xref ref-type="fig" rid="F1">Figs 1</xref><xref ref-type="fig" rid="F2">, 2</xref><tp:nomenclature-citation-list><tp:nomenclature-citation><tp:taxon-name>
                <tp:taxon-name-part taxon-name-part-type="genus">Oberea</tp:taxon-name-part> <tp:taxon-name-part taxon-name-part-type="species">flavescens</tp:taxon-name-part></tp:taxon-name><comment>Breuning, 1947: 146. Type locality: China, Sichuan.</comment></tp:nomenclature-citation><tp:nomenclature-citation><tp:taxon-name>
                <tp:taxon-name-part taxon-name-part-type="genus">Oberea</tp:taxon-name-part> <tp:taxon-name-part taxon-name-part-type="species">atropunctata</tp:taxon-name-part> <tp:taxon-name-part taxon-name-part-type="infraspecific-rank">v.</tp:taxon-name-part> <tp:taxon-name-part taxon-name-part-type="variety">flavescens</tp:taxon-name-part></tp:taxon-name><comment>: <xref ref-type="bibr" rid="B4">Breuning 1962</xref>: 169.</comment></tp:nomenclature-citation></tp:nomenclature-citation-list></tp:nomenclature><tp:treatment-sec sec-type="redescription" id="SECID0EJKAC"><title>Redescription.</title><p>
            <italic>Body</italic> (Fig. <xref ref-type="fig" rid="F1">1</xref>) 17.5–17.9 mm long and 3.0 mm wide. Head ochreous, apical mandible dark brown; antennae reddish brown, scape dark brown; ventral surface (except the abdominal sternite II and III black) and legs pale yellowish brown, tarsi darker. Body clothed with short golden pubescence and some erect hairs on pronotum, base of elytra and ventral surface of the basal antennal segments. <italic>Head</italic> slightly narrower than prothorax, vertex distinctly depressed at middle with a groove; eyes very large, inferior lobes twice as long as the gena in male and 1.5 times in female. Antennae distinctively shorter than body, reaching the apical fourth of elytra, antennomere ratio: 12.3: 2.5: 16.0: 15.8: 15.8: 15.9: 15.7: 15.4: 13.5: 12.6: 12.5 in males and 14.1: 3.0: 14.8: 14.2: 14.1: 14.9: 15.3: 15.1: 14.8: 14.4: 13.6: 13.5 in females. <italic>Prothorax</italic> wider than long; apical and basal margins slightly emarginated; sides rounded at middle, slightly constricted basally and apically; pronotum raised in middle, finely and densely punctured. <italic>Scutellum</italic> squared, slightly emarginated. <italic>Elytra</italic> very long, nearly 5.5 times as long a humeral width, and 4.5 times as long as head and prothorax combined, slightly narrowed from behind base to apical quarter, basal punctured arranged in 6 longitudinal series, and the punctures large and deep at basal area, gradually finer and irregular towards apex. <italic>Metepisternum</italic> and sides of abdominal segments finely punctured. Hind femora reaching posterior edge of abdominal segment I; hind tibiae almost twice as long as tarsi. Abdominal sternite V with a shallow triangular concave in males and with a median longitudinal groove in females.</p><fig id="F1" position="float" orientation="portrait"><label>Figure 1.</label><caption><p>Habitus of <italic><tp:taxon-name><tp:taxon-name-part taxon-name-part-type="genus">Oberea</tp:taxon-name-part> <tp:taxon-name-part taxon-name-part-type="species">flavescens</tp:taxon-name-part></tp:taxon-name></italic> Breuning, 1947, <bold>a–c</bold> holotype, female, from Sichuan <bold>a</bold> dorsal view <bold>b</bold> lateral view <bold>c</bold> label (not to scale) <bold>d</bold> male, from Sichuan, dorsal view. Scale bar 5.0 mm.</p></caption><graphic xmlns:xlink="http://www.w3.org/1999/xlink" xlink:href="zookeys-647-121-g001.jpg" position="float" orientation="portrait" xlink:type="simple" id="oo_119751.jpg"/></fig><p>
            <italic>Male terminalia</italic>: (Fig. <xref ref-type="fig" rid="F2">2</xref>) Tergite VIII broader than long, apex truncated and slightly emarginated, densely clothed with short setae (Fig. <xref ref-type="fig" rid="F2">2a</xref>); tegmen curved in profile, parameres elongate, mostly covered with long setae at the apical half; base of each parameres transversely and obliquely ridged on ventral side; the ridge covered with dense fine hairs (Fig. <xref ref-type="fig" rid="F2">2b-e</xref>); Median lobe 1.1 times as long as tegmen and slightly curved in profile; the median struts 3/5 times as long as the whole median lobe in length; dorsal plate slightly longer than ventral plate; apex of ventral plate rounded; median foramen rounded (Fig. <xref ref-type="fig" rid="F2">2f</xref>); endophallus with 2 pairs of rods at apical portion; longer pair very slender baculiform, about 3.5 times as long as shorter pair (Fig. <xref ref-type="fig" rid="F2">2g</xref>).</p><fig id="F2" position="float" orientation="portrait"><label>Figure 2.</label><caption><p>
          <italic><tp:taxon-name><tp:taxon-name-part taxon-name-part-type="genus">Oberea</tp:taxon-name-part> <tp:taxon-name-part taxon-name-part-type="species">flavescens</tp:taxon-name-part></tp:taxon-name></italic>, male genitalia, <bold>a</bold> tergite viii <bold>b</bold> tegmen, dorsal view <bold>c</bold> tegmen, lateral view <bold>d</bold> parameres, dorsal view <bold>e</bold> parameres, ventral view <bold>f</bold> median lobe, ventral view <bold>g</bold> sclerities in endophallus. Scale bar 0.5 mm.</p></caption><graphic xmlns:xlink="http://www.w3.org/1999/xlink" xlink:href="zookeys-647-121-g002.jpg" position="float" orientation="portrait" xlink:type="simple" id="oo_119752.jpg"/></fig><fig id="F3" position="float" orientation="portrait"><label>Figure 3.</label><caption><p>Habitus of <italic><tp:taxon-name><tp:taxon-name-part taxon-name-part-type="genus">Oberea</tp:taxon-name-part> <tp:taxon-name-part taxon-name-part-type="species">toi</tp:taxon-name-part></tp:taxon-name></italic> Gressitt, 1939, holotype, female, from Guangdong, <bold>a</bold> dorsal view <bold>b</bold> lateral view. (not to scale).</p></caption><graphic xmlns:xlink="http://www.w3.org/1999/xlink" xlink:href="zookeys-647-121-g003.jpg" position="float" orientation="portrait" xlink:type="simple" id="oo_119753.jpg"/></fig></tp:treatment-sec><tp:treatment-sec sec-type="type material" id="SECID0E2OAC"><title>Type material examined.</title><p>
            <italic><tp:taxon-name><tp:taxon-name-part taxon-name-part-type="genus">Oberea</tp:taxon-name-part> <tp:taxon-name-part taxon-name-part-type="species">flavescens</tp:taxon-name-part></tp:taxon-name></italic> Breuning: Holotype, ♀, Chine, Szetschuan, Tatsienlu (MNHG).</p></tp:treatment-sec><tp:treatment-sec sec-type="material" id="SECID0EMPAC"><title>Additional material examined.</title><p>
            <bold>China</bold>, Sichuan: 1♂, Chine, Szetschuan, Tatsienlu (<named-content xmlns:xlink="http://www.w3.org/1999/xlink" content-type="dwc:institutional_code" xlink:type="simple">MHNG</named-content>) [a mislabeled paratype]</p></tp:treatment-sec><tp:treatment-sec sec-type="distribution" id="SECID0E3PAC"><title>Distribution.</title><p>China (Sichuan).</p></tp:treatment-sec><tp:treatment-sec sec-type="remarks" id="SECID0ECAAE"><title>Remarks.</title><p>This species was first described by Breuning in <xref rid="B1" ref-type="bibr">1947</xref> based on a specimen from Sichuan Province, China but it was downgraded to a variety of<!--PageBreak--><!--PageBreak--> <italic><tp:taxon-name><tp:taxon-name-part taxon-name-part-type="genus">Oberea</tp:taxon-name-part> <tp:taxon-name-part taxon-name-part-type="species">atropunctata</tp:taxon-name-part></tp:taxon-name></italic> Pic, 1916 in his revisionary work (<xref rid="B2" ref-type="bibr">1960</xref>–<xref rid="B4" ref-type="bibr">1962</xref>). A careful examination and comparison of the types of <italic><tp:taxon-name><tp:taxon-name-part taxon-name-part-type="genus">Oberea</tp:taxon-name-part> <tp:taxon-name-part taxon-name-part-type="species">flavescens</tp:taxon-name-part></tp:taxon-name></italic> and <italic><tp:taxon-name><tp:taxon-name-part taxon-name-part-type="genus">Oberea</tp:taxon-name-part> <tp:taxon-name-part taxon-name-part-type="species">atropunctata</tp:taxon-name-part></tp:taxon-name></italic> (Figs <xref ref-type="fig" rid="F4">4</xref>–<xref ref-type="fig" rid="F5">5</xref>) show that they are different species. <italic><tp:taxon-name><tp:taxon-name-part taxon-name-part-type="genus">Oberea</tp:taxon-name-part> <tp:taxon-name-part taxon-name-part-type="species">flavescens</tp:taxon-name-part></tp:taxon-name></italic> differs from <italic><tp:taxon-name><tp:taxon-name-part taxon-name-part-type="genus">Oberea</tp:taxon-name-part> <tp:taxon-name-part taxon-name-part-type="species">atropunctata</tp:taxon-name-part></tp:taxon-name></italic> in having longer elytra and shorter antennae. They can be distinguished by having differently shaped male genitalia, the long pair of rods being 3.5 times as long as the short pair (1.5 times as long as in <italic><tp:taxon-name><tp:taxon-name-part taxon-name-part-type="genus">Oberea</tp:taxon-name-part> <tp:taxon-name-part taxon-name-part-type="species">atropunctata</tp:taxon-name-part></tp:taxon-name></italic>) and the short pair consisting of two simple short rods.</p><fig id="F4" position="float" orientation="portrait"><label>Figure 4.</label><caption><p>Habitus of <italic><tp:taxon-name><tp:taxon-name-part taxon-name-part-type="genus">Oberea</tp:taxon-name-part> <tp:taxon-name-part taxon-name-part-type="species">atropunctata</tp:taxon-name-part></tp:taxon-name></italic> Pic, 1916, <bold>a–c</bold> holotype, female, from Yunnan <bold>a</bold> dorsal view <bold>b</bold> lateral view <bold>c</bold> label (not to scale) <bold>d–e</bold> male, from Yunnan <bold>d</bold> dorsal view, <bold>e</bold> lateral view. Scale bar 5.0 mm.</p></caption><graphic xmlns:xlink="http://www.w3.org/1999/xlink" xlink:href="zookeys-647-121-g004.jpg" position="float" orientation="portrait" xlink:type="simple" id="oo_119754.jpg"/></fig><fig id="F5" position="float" orientation="portrait"><label>Figure 5.</label><caption><p>
          <italic><tp:taxon-name><tp:taxon-name-part taxon-name-part-type="genus">Oberea</tp:taxon-name-part> <tp:taxon-name-part taxon-name-part-type="species">atropunctata</tp:taxon-name-part></tp:taxon-name></italic>, male genitalia, <bold>a</bold> tergite viii <bold>b</bold> tegmen, dorsal view <bold>c</bold> tegmen, lateral view <bold>d</bold> parameres, dorsal view, <bold>e</bold> parameres, ventral view <bold>f</bold> median lobe, ventral view <bold>g</bold> sclerities in endophallus. Scale bar 0.5 mm.</p></caption><graphic xmlns:xlink="http://www.w3.org/1999/xlink" xlink:href="zookeys-647-121-g005.jpg" position="float" orientation="portrait" xlink:type="simple" id="oo_119755.jpg"/></fig></tp:treatment-sec><ref-list><ref id="B4"><mixed-citation xmlns:xlink="http://www.w3.org/1999/xlink" xlink:type="simple">
          <person-group><name name-style="western"><surname>Breuning</surname><given-names>S</given-names></name></person-group> (<year>1962</year>) <article-title>Révision systématique des espèces du genre <italic><tp:taxon-name><tp:taxon-name-part taxon-name-part-type="genus">Oberea</tp:taxon-name-part></tp:taxon-name></italic> Mulsant de globe (<tp:taxon-name><tp:taxon-name-part taxon-name-part-type="order">Coleoptera</tp:taxon-name-part></tp:taxon-name> <tp:taxon-name><tp:taxon-name-part taxon-name-part-type="family">Cerambycidae</tp:taxon-name-part></tp:taxon-name>) (3<sup>me</sup> Partie).</article-title> <source>Frustula Entomologica</source> <volume>5</volume>(<issue>4</issue>): <fpage>141</fpage>–<lpage>232</lpage>.</mixed-citation></ref><ref id="B1"><mixed-citation xmlns:xlink="http://www.w3.org/1999/xlink" xlink:type="simple">
          <person-group><name name-style="western"><surname>Breuning</surname><given-names>S</given-names></name></person-group> (<year>1947</year>) <article-title>Nouveaux Cérambycidés paléarctiques (4e note).</article-title> <source>Miscellanea Entomologica</source> <volume>43</volume>(<issue>11</issue>): <fpage>141</fpage>–<lpage>149</lpage>.</mixed-citation></ref><ref id="B2"><mixed-citation xmlns:xlink="http://www.w3.org/1999/xlink" xlink:type="simple">
          <person-group><name name-style="western"><surname>Breuning</surname><given-names>S</given-names></name></person-group> (<year>1960</year>) <article-title>Révision systématique des espèces du genre <italic><tp:taxon-name><tp:taxon-name-part taxon-name-part-type="genus">Oberea</tp:taxon-name-part></tp:taxon-name></italic> Mulsant de globe (<tp:taxon-name><tp:taxon-name-part taxon-name-part-type="order">Coleoptera</tp:taxon-name-part></tp:taxon-name> <tp:taxon-name><tp:taxon-name-part taxon-name-part-type="family">Cerambycidae</tp:taxon-name-part></tp:taxon-name>) (1<sup>re</sup> Partie).</article-title> <source>Frustula Entomologica</source> <volume>3</volume>(<issue>4</issue>): <fpage>1</fpage>–<lpage>59</lpage>.</mixed-citation></ref></ref-list></tp:taxon-treatment>
