# Supplementary material for: Some taxonomic notes on the genus Oberea Dejean, 1835 from Asia (Coleoptera, Cerambycidae, Lamiinae)
Source: Zookeys. 2017 Jan 27;(647):121–36. doi: 10.3897/zookeys.647.11120 (PMC5345353; doi:10.3897/zookeys.647.11120)
Supplement: XML Treatment for Oberea toi [file zookeys.647.11120-treatment2.xml]

<!DOCTYPE tp:taxon-treatment
  PUBLIC "-//TaxonX//DTD Taxonomic Treatment Publishing DTD v0 20100105//EN" "tax-treatment-NSO.dtd">
<tp:taxon-treatment xmlns:tp="http://www.plazi.org/taxpub"><tp:treatment-meta><kwd-group><label>Taxon classification</label><kwd><named-content content-type="kingdom">Animalia</named-content></kwd><kwd><named-content content-type="order">Coleoptera</named-content></kwd><kwd><named-content content-type="family">Cerambycidae</named-content></kwd></kwd-group><mixed-citation publication-type="journal"><person-group><name><surname>Li</surname><given-names>Zhu</given-names></name><name><surname>Cuccodoro</surname><given-names>Giulio</given-names></name><name><surname>Chen</surname><given-names>Li</given-names></name></person-group><article-title>Some taxonomic notes on the genus <italic><tp:taxon-name><tp:taxon-name-part taxon-name-part-type="genus">Oberea</tp:taxon-name-part></tp:taxon-name></italic> Dejean, 1835 from Asia (<tp:taxon-name><tp:taxon-name-part taxon-name-part-type="order">Coleoptera</tp:taxon-name-part></tp:taxon-name>, <tp:taxon-name><tp:taxon-name-part taxon-name-part-type="family">Cerambycidae</tp:taxon-name-part></tp:taxon-name>, <tp:taxon-name><tp:taxon-name-part taxon-name-part-type="subfamily">Lamiinae</tp:taxon-name-part></tp:taxon-name>)</article-title><source>Zookeys</source><day>27</day><month>1</month><year>2017</year><volume>2017</volume><issue>647</issue><fpage>121</fpage><lpage>136</lpage><pub-id pub-id-type="doi">10.3897/zookeys.647.11120</pub-id></mixed-citation></tp:treatment-meta><tp:nomenclature><tp:taxon-name>
            <tp:taxon-name-part taxon-name-part-type="genus">Oberea</tp:taxon-name-part>
            <tp:taxon-name-part taxon-name-part-type="species">toi</tp:taxon-name-part>
          </tp:taxon-name><tp:taxon-authority>Gressitt, 1939</tp:taxon-authority><tp:taxon-status xmlns:xlink="http://www.w3.org/1999/xlink" xlink:type="simple">rest. stat.</tp:taxon-status><xref ref-type="fig" rid="F3">Fig. 3</xref><!--PageBreak--><tp:nomenclature-citation-list><tp:nomenclature-citation><tp:taxon-name>
                <tp:taxon-name-part taxon-name-part-type="genus">Oberea</tp:taxon-name-part> <tp:taxon-name-part taxon-name-part-type="species">toi</tp:taxon-name-part></tp:taxon-name><comment>Gressitt, 1939a: 106. Type locality: China, Guangdong.</comment></tp:nomenclature-citation><tp:nomenclature-citation><tp:taxon-name>
                <tp:taxon-name-part taxon-name-part-type="genus">Oberea</tp:taxon-name-part> <tp:taxon-name-part taxon-name-part-type="species">atropunctata</tp:taxon-name-part> <tp:taxon-name-part taxon-name-part-type="infraspecific-rank">v.</tp:taxon-name-part> <tp:taxon-name-part taxon-name-part-type="variety">toi</tp:taxon-name-part></tp:taxon-name><comment>: <xref ref-type="bibr" rid="B4">Breuning 1962</xref>: 170.</comment></tp:nomenclature-citation></tp:nomenclature-citation-list></tp:nomenclature><tp:treatment-sec sec-type="type material" id="SECID0E3HAE"><title>Type material examined.</title><p>
            <italic><tp:taxon-name><tp:taxon-name-part taxon-name-part-type="genus">Oberea</tp:taxon-name-part> <tp:taxon-name-part taxon-name-part-type="species">toi</tp:taxon-name-part></tp:taxon-name></italic> Gressitt: Holotype, ♀, Lung-ping-hui, Lien District, N. Kwangtung Prov., 16. V. 1934, F. K. To Coll. (<named-content xmlns:xlink="http://www.w3.org/1999/xlink" content-type="dwc:institutional_code" xlink:type="simple">SYSU</named-content>).</p></tp:treatment-sec><tp:treatment-sec sec-type="material" id="SECID0EVIAE"><title>Additional material examined.</title><p>
            <bold>China</bold>, Jiangxi: 1♀, Kiukiang (MNHG).</p></tp:treatment-sec><tp:treatment-sec sec-type="distribution" id="SECID0E4IAE"><title>Distribution.</title><p>China (Guangdong, Jiangxi).</p></tp:treatment-sec><tp:treatment-sec sec-type="remarks" id="SECID0ECJAE"><title>Remarks.</title><p>
            <italic><tp:taxon-name><tp:taxon-name-part taxon-name-part-type="genus">Oberea</tp:taxon-name-part> <tp:taxon-name-part taxon-name-part-type="species">toi</tp:taxon-name-part></tp:taxon-name></italic> Gressitt, 1939 was originally described by Gressitt from Guangdong, China, and then was downgraded to a variety of <italic><tp:taxon-name><tp:taxon-name-part taxon-name-part-type="genus">Oberea</tp:taxon-name-part> <tp:taxon-name-part taxon-name-part-type="species">atropunctata</tp:taxon-name-part></tp:taxon-name></italic> by <xref ref-type="bibr" rid="B2">Breuning (1960</xref>–<xref ref-type="bibr" rid="B4">1962</xref>). It was regarded as the synonym of <italic><tp:taxon-name><tp:taxon-name-part taxon-name-part-type="genus">Oberea</tp:taxon-name-part> <tp:taxon-name-part taxon-name-part-type="species">atropunctata</tp:taxon-name-part></tp:taxon-name></italic> (Löbl &amp; Smetana, 2010); <!--PageBreak-->however, the examination of the types shows that they are different species. Despite the similar color pattern of their bodies, <italic><tp:taxon-name><tp:taxon-name-part taxon-name-part-type="genus">Oberea</tp:taxon-name-part> <tp:taxon-name-part taxon-name-part-type="species">toi</tp:taxon-name-part></tp:taxon-name></italic> differs from <italic><tp:taxon-name><tp:taxon-name-part taxon-name-part-type="genus">Oberea</tp:taxon-name-part> <tp:taxon-name-part taxon-name-part-type="species">atropunctata</tp:taxon-name-part></tp:taxon-name></italic> in the following characters: antennae as long as the body in female, and hind femora exceeding the posterior edge of abdominal segment I. Therefore, we suggest restoring <italic><tp:taxon-name><tp:taxon-name-part taxon-name-part-type="genus">Oberea</tp:taxon-name-part> <tp:taxon-name-part taxon-name-part-type="species">toi</tp:taxon-name-part></tp:taxon-name></italic> Gressitt, 1939 from synonymy of <italic><tp:taxon-name><tp:taxon-name-part taxon-name-part-type="genus">Oberea</tp:taxon-name-part> <tp:taxon-name-part taxon-name-part-type="species">atropunctata</tp:taxon-name-part></tp:taxon-name></italic> Pic, 1916.</p></tp:treatment-sec><tp:treatment-sec><!--Section generated to contain objects referenced in tp:taxon-treatment.--><fig id="F3" position="float" orientation="portrait"><label>Figure 3.</label><caption><p>Habitus of <italic><tp:taxon-name><tp:taxon-name-part taxon-name-part-type="genus">Oberea</tp:taxon-name-part> <tp:taxon-name-part taxon-name-part-type="species">toi</tp:taxon-name-part></tp:taxon-name></italic> Gressitt, 1939, holotype, female, from Guangdong, <bold>a</bold> dorsal view <bold>b</bold> lateral view. (not to scale).</p></caption><graphic xmlns:xlink="http://www.w3.org/1999/xlink" xlink:href="zookeys-647-121-g003.jpg" position="float" orientation="portrait" xlink:type="simple" id="oo_119753.jpg"/></fig></tp:treatment-sec><ref-list><ref id="B4"><mixed-citation xmlns:xlink="http://www.w3.org/1999/xlink" xlink:type="simple">
          <person-group><name name-style="western"><surname>Breuning</surname><given-names>S</given-names></name></person-group> (<year>1962</year>) <article-title>Révision systématique des espèces du genre <italic><tp:taxon-name><tp:taxon-name-part taxon-name-part-type="genus">Oberea</tp:taxon-name-part></tp:taxon-name></italic> Mulsant de globe (<tp:taxon-name><tp:taxon-name-part taxon-name-part-type="order">Coleoptera</tp:taxon-name-part></tp:taxon-name> <tp:taxon-name><tp:taxon-name-part taxon-name-part-type="family">Cerambycidae</tp:taxon-name-part></tp:taxon-name>) (3<sup>me</sup> Partie).</article-title> <source>Frustula Entomologica</source> <volume>5</volume>(<issue>4</issue>): <fpage>141</fpage>–<lpage>232</lpage>.</mixed-citation></ref><ref id="B2"><mixed-citation xmlns:xlink="http://www.w3.org/1999/xlink" xlink:type="simple">
          <person-group><name name-style="western"><surname>Breuning</surname><given-names>S</given-names></name></person-group> (<year>1960</year>) <article-title>Révision systématique des espèces du genre <italic><tp:taxon-name><tp:taxon-name-part taxon-name-part-type="genus">Oberea</tp:taxon-name-part></tp:taxon-name></italic> Mulsant de globe (<tp:taxon-name><tp:taxon-name-part taxon-name-part-type="order">Coleoptera</tp:taxon-name-part></tp:taxon-name> <tp:taxon-name><tp:taxon-name-part taxon-name-part-type="family">Cerambycidae</tp:taxon-name-part></tp:taxon-name>) (1<sup>re</sup> Partie).</article-title> <source>Frustula Entomologica</source> <volume>3</volume>(<issue>4</issue>): <fpage>1</fpage>–<lpage>59</lpage>.</mixed-citation></ref></ref-list></tp:taxon-treatment>
