# Supplementary material for: Some taxonomic notes on the genus Oberea Dejean, 1835 from Asia (Coleoptera, Cerambycidae, Lamiinae)
Source: Zookeys. 2017 Jan 27;(647):121–36. doi: 10.3897/zookeys.647.11120 (PMC5345353; doi:10.3897/zookeys.647.11120)
Supplement: XML Treatment for Oberea atropunctata [file zookeys.647.11120-treatment3.xml]

<!DOCTYPE tp:taxon-treatment
  PUBLIC "-//TaxonX//DTD Taxonomic Treatment Publishing DTD v0 20100105//EN" "tax-treatment-NSO.dtd">
<tp:taxon-treatment xmlns:tp="http://www.plazi.org/taxpub"><tp:treatment-meta><kwd-group><label>Taxon classification</label><kwd><named-content content-type="kingdom">Animalia</named-content></kwd><kwd><named-content content-type="order">Coleoptera</named-content></kwd><kwd><named-content content-type="family">Cerambycidae</named-content></kwd></kwd-group><mixed-citation publication-type="journal"><person-group><name><surname>Li</surname><given-names>Zhu</given-names></name><name><surname>Cuccodoro</surname><given-names>Giulio</given-names></name><name><surname>Chen</surname><given-names>Li</given-names></name></person-group><article-title>Some taxonomic notes on the genus <italic><tp:taxon-name><tp:taxon-name-part taxon-name-part-type="genus">Oberea</tp:taxon-name-part></tp:taxon-name></italic> Dejean, 1835 from Asia (<tp:taxon-name><tp:taxon-name-part taxon-name-part-type="order">Coleoptera</tp:taxon-name-part></tp:taxon-name>, <tp:taxon-name><tp:taxon-name-part taxon-name-part-type="family">Cerambycidae</tp:taxon-name-part></tp:taxon-name>, <tp:taxon-name><tp:taxon-name-part taxon-name-part-type="subfamily">Lamiinae</tp:taxon-name-part></tp:taxon-name>)</article-title><source>Zookeys</source><day>27</day><month>1</month><year>2017</year><volume>2017</volume><issue>647</issue><fpage>121</fpage><lpage>136</lpage><pub-id pub-id-type="doi">10.3897/zookeys.647.11120</pub-id></mixed-citation></tp:treatment-meta><tp:nomenclature><tp:taxon-name>
            <tp:taxon-name-part taxon-name-part-type="genus">Oberea</tp:taxon-name-part>
            <tp:taxon-name-part taxon-name-part-type="species">atropunctata</tp:taxon-name-part>
          </tp:taxon-name><tp:taxon-authority>Pic, 1916</tp:taxon-authority><xref ref-type="fig" rid="F4">Figs 4</xref><xref ref-type="fig" rid="F5">, 5</xref><tp:nomenclature-citation-list><tp:nomenclature-citation><tp:taxon-name>
                <tp:taxon-name-part taxon-name-part-type="genus">Oberea</tp:taxon-name-part> <tp:taxon-name-part taxon-name-part-type="species">atropunctata</tp:taxon-name-part></tp:taxon-name><comment>Pic, 1916: 17. Type locality: China, Yunnan.</comment></tp:nomenclature-citation></tp:nomenclature-citation-list></tp:nomenclature><tp:treatment-sec sec-type="description" id="SECID0EYNAE"><title>Description.</title><p>
            <italic>Male terminalia</italic>: (Fig. <xref ref-type="fig" rid="F5">5</xref>) Tergite VIII broader than long, apex truncated and slightly emarginated, rounded at side, densely clothed with short setae (Fig. <xref ref-type="fig" rid="F5">5a</xref>); tegmen curved in profile, parameres stouter, mostly covered with long hairs; transverse and oblique ridge at basal lobe on ventral side with dense fine hairs (Fig. <xref ref-type="fig" rid="F5">5b–e</xref>); penis 1.25 times as long as tegmen and curved in profile; the median struts 4/5 times as long as the whole median lobe in length; dorsal plate slightly longer than ventral plate; apex of ventral plate rounded; median foramen rounded (Fig. <xref ref-type="fig" rid="F5">5f</xref>); endophallus with two pairs of sclerites apically, the long pair very slender baculiform, the short pair fused at base forming a “Y” (Fig. <xref ref-type="fig" rid="F5">5g</xref>).</p></tp:treatment-sec><tp:treatment-sec sec-type="diagnosis" id="SECID0EUOAE"><title>Diagnosis.</title><p>Body 17.9 mm long and 3.0 mm wide. The species is very similar to <italic><tp:taxon-name><tp:taxon-name-part taxon-name-part-type="genus">Oberea</tp:taxon-name-part> <tp:taxon-name-part taxon-name-part-type="species">flavescens</tp:taxon-name-part></tp:taxon-name></italic> Breuning and <italic><tp:taxon-name><tp:taxon-name-part taxon-name-part-type="genus">Oberea</tp:taxon-name-part> <tp:taxon-name-part taxon-name-part-type="species">toi</tp:taxon-name-part></tp:taxon-name></italic> Gressitt, especially in color patterns. The following combination of characters separates it from <italic><tp:taxon-name><tp:taxon-name-part taxon-name-part-type="genus">Oberea</tp:taxon-name-part> <tp:taxon-name-part taxon-name-part-type="species">flavescens</tp:taxon-name-part></tp:taxon-name></italic>: shape of rods in the endophallus; elytra nearly 4.2 times as long as humeral width, and 3.7 times as long as head and prothorax combined.</p></tp:treatment-sec><tp:treatment-sec sec-type="type material" id="SECID0E2PAE"><title>Type material examined.</title><p>
            <italic><tp:taxon-name><tp:taxon-name-part taxon-name-part-type="genus">Oberea</tp:taxon-name-part> <tp:taxon-name-part taxon-name-part-type="species">atropunctata</tp:taxon-name-part></tp:taxon-name></italic> Pic: Holotype, ♀, Yunnan (<named-content xmlns:xlink="http://www.w3.org/1999/xlink" content-type="dwc:institutional_code" xlink:type="simple">MNHN</named-content>).</p></tp:treatment-sec><tp:treatment-sec sec-type="material" id="SECID0EUQAE"><title>Additional material examined.</title><p>
            <bold>China</bold>, Sichuan: 1♂, Sichuan Province, 8.V.1985 (<named-content xmlns:xlink="http://www.w3.org/1999/xlink" content-type="dwc:institutional_code" xlink:type="simple">SWU</named-content>); Yunnan: 1♂, China, Yun-nan-sen (MNHG).</p></tp:treatment-sec><tp:treatment-sec sec-type="distribution" id="SECID0EERAE"><title>Distribution.</title><p>China (Sichuan, Yunnan).</p></tp:treatment-sec><tp:treatment-sec><!--Section generated to contain objects referenced in tp:taxon-treatment.--><fig id="F4" position="float" orientation="portrait"><label>Figure 4.</label><caption><p>Habitus of <italic><tp:taxon-name><tp:taxon-name-part taxon-name-part-type="genus">Oberea</tp:taxon-name-part> <tp:taxon-name-part taxon-name-part-type="species">atropunctata</tp:taxon-name-part></tp:taxon-name></italic> Pic, 1916, <bold>a–c</bold> holotype, female, from Yunnan <bold>a</bold> dorsal view <bold>b</bold> lateral view <bold>c</bold> label (not to scale) <bold>d–e</bold> male, from Yunnan <bold>d</bold> dorsal view, <bold>e</bold> lateral view. Scale bar 5.0 mm.</p></caption><graphic xmlns:xlink="http://www.w3.org/1999/xlink" xlink:href="zookeys-647-121-g004.jpg" position="float" orientation="portrait" xlink:type="simple" id="oo_119754.jpg"/></fig><fig id="F5" position="float" orientation="portrait"><label>Figure 5.</label><caption><p>
          <italic><tp:taxon-name><tp:taxon-name-part taxon-name-part-type="genus">Oberea</tp:taxon-name-part> <tp:taxon-name-part taxon-name-part-type="species">atropunctata</tp:taxon-name-part></tp:taxon-name></italic>, male genitalia, <bold>a</bold> tergite viii <bold>b</bold> tegmen, dorsal view <bold>c</bold> tegmen, lateral view <bold>d</bold> parameres, dorsal view, <bold>e</bold> parameres, ventral view <bold>f</bold> median lobe, ventral view <bold>g</bold> sclerities in endophallus. Scale bar 0.5 mm.</p></caption><graphic xmlns:xlink="http://www.w3.org/1999/xlink" xlink:href="zookeys-647-121-g005.jpg" position="float" orientation="portrait" xlink:type="simple" id="oo_119755.jpg"/></fig></tp:treatment-sec></tp:taxon-treatment>
