# Supplementary material for: Some taxonomic notes on the genus Oberea Dejean, 1835 from Asia (Coleoptera, Cerambycidae, Lamiinae)
Source: Zookeys. 2017 Jan 27;(647):121–36. doi: 10.3897/zookeys.647.11120 (PMC5345353; doi:10.3897/zookeys.647.11120)
Supplement: XML Treatment for Oberea sylvia [file zookeys.647.11120-treatment5.xml]

<!DOCTYPE tp:taxon-treatment
  PUBLIC "-//TaxonX//DTD Taxonomic Treatment Publishing DTD v0 20100105//EN" "tax-treatment-NSO.dtd">
<tp:taxon-treatment xmlns:tp="http://www.plazi.org/taxpub"><tp:treatment-meta><kwd-group><label>Taxon classification</label><kwd><named-content content-type="kingdom">Animalia</named-content></kwd><kwd><named-content content-type="order">Coleoptera</named-content></kwd><kwd><named-content content-type="family">Cerambycidae</named-content></kwd></kwd-group><mixed-citation publication-type="journal"><person-group><name><surname>Li</surname><given-names>Zhu</given-names></name><name><surname>Cuccodoro</surname><given-names>Giulio</given-names></name><name><surname>Chen</surname><given-names>Li</given-names></name></person-group><article-title>Some taxonomic notes on the genus <italic><tp:taxon-name><tp:taxon-name-part taxon-name-part-type="genus">Oberea</tp:taxon-name-part></tp:taxon-name></italic> Dejean, 1835 from Asia (<tp:taxon-name><tp:taxon-name-part taxon-name-part-type="order">Coleoptera</tp:taxon-name-part></tp:taxon-name>, <tp:taxon-name><tp:taxon-name-part taxon-name-part-type="family">Cerambycidae</tp:taxon-name-part></tp:taxon-name>, <tp:taxon-name><tp:taxon-name-part taxon-name-part-type="subfamily">Lamiinae</tp:taxon-name-part></tp:taxon-name>)</article-title><source>Zookeys</source><day>27</day><month>1</month><year>2017</year><volume>2017</volume><issue>647</issue><fpage>121</fpage><lpage>136</lpage><pub-id pub-id-type="doi">10.3897/zookeys.647.11120</pub-id></mixed-citation></tp:treatment-meta><tp:nomenclature><tp:taxon-name>
            <tp:taxon-name-part taxon-name-part-type="genus">Oberea</tp:taxon-name-part>
            <tp:taxon-name-part taxon-name-part-type="species">sylvia</tp:taxon-name-part>
          </tp:taxon-name><tp:taxon-authority>Pascoe, 1858</tp:taxon-authority><tp:taxon-status xmlns:xlink="http://www.w3.org/1999/xlink" xlink:type="simple">rest. stat.</tp:taxon-status><xref ref-type="fig" rid="F7">Figs 7</xref><xref ref-type="fig" rid="F8">, 8</xref><!--PageBreak--><!--PageBreak--><tp:nomenclature-citation-list><tp:nomenclature-citation><tp:taxon-name>
                <tp:taxon-name-part taxon-name-part-type="genus">Oberea</tp:taxon-name-part> <tp:taxon-name-part taxon-name-part-type="species">sylvia</tp:taxon-name-part></tp:taxon-name><comment>Pascoe, 1858: 261. Type locality: “China, Borealis”.</comment></tp:nomenclature-citation><!--PageBreak--></tp:nomenclature-citation-list></tp:nomenclature><tp:treatment-sec sec-type="redescription" id="SECID0EB4AE"><title>Redescription</title><p>
            <bold>(Fig. <xref ref-type="fig" rid="F7">7</xref>).</bold> <italic>Body</italic> 12.5–13.5 mm long and 2.3mm wide. <italic>Head</italic> black except for labrum yellowish brown to reddish brown, maxillary palpus and labial palpus pale yellowish brown; antennae reddish brown, scape dark brown. <italic>Prothorax</italic>, elytra and ventral surface (except for the abdominal segment V black) ochraceous; legs yellowish brown, apical half of hind tibia and tarsi darker brown. Body clothed with short golden pubescence and some erect hairs on pronotum, base of elytra and ventral surface of the basal antennal segments. <italic>Head</italic> short, with distinctly depressed vertex; eyes very large, inferior lobes 2 times as long as the gena in male. Antennae of males longer than body, antennomere III longer than pedicel and antennomere IV. <italic>Prothorax</italic> 1.2 times wider than long, slightly constricted basally and apically; pronotum with a tubercle in middle, finely and densely punctured. Scutellum squared, slightly emarginated. Elytra nearly three times as long as humeral width, and 3.6 times as long as head and prothorax combined, slightly narrowed from behind base to apical quarter, apex truncate; basal disc with large and deep punctures arranged in line, punctures becoming gradually finer and irregular towards apical quarter. <italic>Metepisternum</italic> and sides of abdominal surface finely punctate. Metafemora reaching posterior edge of abdominal segment I; metatibiae almost twice as long as tarsi. Abdominal sternite V with a shallow triangular concave in males.</p><fig id="F7" position="float" orientation="portrait"><label>Figure 7.</label><caption><p>Habitus of <italic><tp:taxon-name><tp:taxon-name-part taxon-name-part-type="genus">Oberea</tp:taxon-name-part> <tp:taxon-name-part taxon-name-part-type="species">sylvia</tp:taxon-name-part></tp:taxon-name></italic> Pascoe, 1958, holotype, male, from North China, <bold>a</bold> dorsal view <bold>b</bold> lateral view <bold>c</bold> label (not to scale). Scale bar 5.0 mm.</p></caption><graphic xmlns:xlink="http://www.w3.org/1999/xlink" xlink:href="zookeys-647-121-g007.jpg" position="float" orientation="portrait" xlink:type="simple" id="oo_119758.jpg"/></fig><p>
            <italic>Male terminalia</italic>. (Fig. <xref ref-type="fig" rid="F8">8</xref>) Tergite VIII broader than long, apex truncated and slightly emarginated, rounded at sides, densely clothed with long hairs and short setae (Fig. <xref ref-type="fig" rid="F8">8a</xref>); Tegmen curved and penis curved in profile, parameres mostly covered with long setae on the apical half; base of each lobe in ventral side transversely and obliquely ridged; the ridge with dense fine hairs (Fig. <xref ref-type="fig" rid="F8">8b–e</xref>); penis 1.2 times as long as tegmen, dorsal plate slightly longer than ventral plate; the median struts 3/5 times as long as the whole median lobe in length; apex of the ventral plate rounded; median foramen rounded (Fig. <xref ref-type="fig" rid="F8">8f</xref>); apical endophallus with 2 pairs of baculiform rods, the long pair 2.8 times as long as short pair (Fig. <xref ref-type="fig" rid="F8">8g</xref>).</p><fig id="F8" position="float" orientation="portrait"><label>Figure 8.</label><caption><p>
          <italic><tp:taxon-name><tp:taxon-name-part taxon-name-part-type="genus">Oberea</tp:taxon-name-part> <tp:taxon-name-part taxon-name-part-type="species">sylvia</tp:taxon-name-part></tp:taxon-name></italic>, male genitalia, <bold>a</bold> tergite viii <bold>b</bold> tegmen, dorsal view <bold>c</bold> tegmen, lateral view <bold>d</bold> parameres, dorsal view <bold>e</bold> parameres, ventral view <bold>f</bold> median lobe, ventral view, <bold>g</bold> sclerities in endophallus. Scale bar 0.5 mm.</p></caption><graphic xmlns:xlink="http://www.w3.org/1999/xlink" xlink:href="zookeys-647-121-g008.jpg" position="float" orientation="portrait" xlink:type="simple" id="oo_119760.jpg"/></fig><!--PageBreak--><!--PageBreak--></tp:treatment-sec><tp:treatment-sec sec-type="type material" id="SECID0EZAAG"><title>Type material examined.</title><p>
            <italic><tp:taxon-name><tp:taxon-name-part taxon-name-part-type="genus">Oberea</tp:taxon-name-part> <tp:taxon-name-part taxon-name-part-type="species">sylvia</tp:taxon-name-part></tp:taxon-name></italic> Pascoe: Holotype, ♂, N. China (<abbrev xmlns:xlink="http://www.w3.org/1999/xlink" content-type="institution" xlink:title="The Natural History Museum, London, UK" id="ABBRID0EKBAG" xlink:type="simple">BMNH</abbrev>).</p></tp:treatment-sec><tp:treatment-sec sec-type="material" id="SECID0EPBAG"><title>Additional material examined.</title><p>
            <bold>China</bold>: 1♂, Chine (<named-content xmlns:xlink="http://www.w3.org/1999/xlink" content-type="dwc:institutional_code" xlink:type="simple">MHNL</named-content>); 4♂♂, Chine (<abbrev xmlns:xlink="http://www.w3.org/1999/xlink" content-type="institution" xlink:title="The Natural History Museum, London, UK" id="ABBRID0E6BAG" xlink:type="simple">BMNH</abbrev>).</p></tp:treatment-sec><tp:treatment-sec sec-type="distribution" id="SECID0EECAG"><title>Distribution.</title><p>East China.</p></tp:treatment-sec><tp:treatment-sec sec-type="remarks" id="SECID0EJCAG"><title>Remarks.</title><p>
            <italic><tp:taxon-name><tp:taxon-name-part taxon-name-part-type="genus">Oberea</tp:taxon-name-part> <tp:taxon-name-part taxon-name-part-type="species">sylvia</tp:taxon-name-part></tp:taxon-name></italic> was originally described by <xref ref-type="bibr" rid="B17">Pascoe 1858</xref> and regarded as synonym of <italic><tp:taxon-name><tp:taxon-name-part taxon-name-part-type="genus">Oberea</tp:taxon-name-part> <tp:taxon-name-part taxon-name-part-type="species">nigriceps</tp:taxon-name-part></tp:taxon-name></italic> (White, 1844) (Breuning, 1962). After comparing the types, <italic><tp:taxon-name><tp:taxon-name-part taxon-name-part-type="genus">Oberea</tp:taxon-name-part> <tp:taxon-name-part taxon-name-part-type="species">sylvia</tp:taxon-name-part></tp:taxon-name></italic>, which distinctly differs from <italic><tp:taxon-name><tp:taxon-name-part taxon-name-part-type="genus">Oberea</tp:taxon-name-part> <tp:taxon-name-part taxon-name-part-type="species">nigriceps</tp:taxon-name-part></tp:taxon-name></italic> in male genitalia (Fig. <xref ref-type="fig" rid="F8">8</xref>), is restored to specific rank.</p><p>The holotype probably was collected by Robert Fortune. According to his book “Three years wandering in the north provinces of China”, the northern province of China included Shanghai, Zhejiang Province and Jiangsu Province; therefore “N. China” or “China borealis” might mean east China. Unfortunately, there is no detailed information about the location of the specimen that the first author examined.</p></tp:treatment-sec><ref-list><ref id="B17"><mixed-citation xmlns:xlink="http://www.w3.org/1999/xlink" xlink:type="simple">
          <person-group><name name-style="western"><surname>Pascoe</surname><given-names>FP</given-names></name></person-group> (<year>1858</year>) <article-title>XVII. On New Genera and Species of Longicorn <tp:taxon-name><tp:taxon-name-part taxon-name-part-type="order">Coleoptera</tp:taxon-name-part></tp:taxon-name>. Part III.</article-title> <source>The Transactions of the Entomological Society of London</source> (<volume-series>2</volume-series>) <volume>4</volume>(<issue>6</issue>): <fpage>236</fpage>–<lpage>266</lpage>.</mixed-citation></ref></ref-list></tp:taxon-treatment>
