# Supplementary material for: Some taxonomic notes on the genus Oberea Dejean, 1835 from Asia (Coleoptera, Cerambycidae, Lamiinae)
Source: Zookeys. 2017 Jan 27;(647):121–36. doi: 10.3897/zookeys.647.11120 (PMC5345353; doi:10.3897/zookeys.647.11120)
Supplement: XML Treatment for Oberea brevithorax [file zookeys.647.11120-treatment6.xml]

<!DOCTYPE tp:taxon-treatment
  PUBLIC "-//TaxonX//DTD Taxonomic Treatment Publishing DTD v0 20100105//EN" "tax-treatment-NSO.dtd">
<tp:taxon-treatment xmlns:tp="http://www.plazi.org/taxpub"><tp:treatment-meta><kwd-group><label>Taxon classification</label><kwd><named-content content-type="kingdom">Animalia</named-content></kwd><kwd><named-content content-type="order">Coleoptera</named-content></kwd><kwd><named-content content-type="family">Cerambycidae</named-content></kwd></kwd-group><mixed-citation publication-type="journal"><person-group><name><surname>Li</surname><given-names>Zhu</given-names></name><name><surname>Cuccodoro</surname><given-names>Giulio</given-names></name><name><surname>Chen</surname><given-names>Li</given-names></name></person-group><article-title>Some taxonomic notes on the genus <italic><tp:taxon-name><tp:taxon-name-part taxon-name-part-type="genus">Oberea</tp:taxon-name-part></tp:taxon-name></italic> Dejean, 1835 from Asia (<tp:taxon-name><tp:taxon-name-part taxon-name-part-type="order">Coleoptera</tp:taxon-name-part></tp:taxon-name>, <tp:taxon-name><tp:taxon-name-part taxon-name-part-type="family">Cerambycidae</tp:taxon-name-part></tp:taxon-name>, <tp:taxon-name><tp:taxon-name-part taxon-name-part-type="subfamily">Lamiinae</tp:taxon-name-part></tp:taxon-name>)</article-title><source>Zookeys</source><day>27</day><month>1</month><year>2017</year><volume>2017</volume><issue>647</issue><fpage>121</fpage><lpage>136</lpage><pub-id pub-id-type="doi">10.3897/zookeys.647.11120</pub-id></mixed-citation></tp:treatment-meta><tp:nomenclature><tp:taxon-name>
            <tp:taxon-name-part taxon-name-part-type="genus">Oberea</tp:taxon-name-part>
            <tp:taxon-name-part taxon-name-part-type="species">brevithorax</tp:taxon-name-part>
          </tp:taxon-name><tp:taxon-authority>Gressitt, 1936</tp:taxon-authority><xref ref-type="fig" rid="F9">Fig. 9</xref><tp:nomenclature-citation-list><tp:nomenclature-citation><tp:taxon-name>
                <tp:taxon-name-part taxon-name-part-type="genus">Oberea</tp:taxon-name-part> <tp:taxon-name-part taxon-name-part-type="species">brevithorax</tp:taxon-name-part></tp:taxon-name><comment>Gressitt, 1936: 108. Type locality: China, Taiwan.</comment></tp:nomenclature-citation><tp:nomenclature-citation><tp:taxon-name>
                <tp:taxon-name-part taxon-name-part-type="genus">Oberea</tp:taxon-name-part> <tp:taxon-name-part taxon-name-part-type="species">brevithorax</tp:taxon-name-part> <tp:taxon-name-part taxon-name-part-type="subspecies">inepta</tp:taxon-name-part></tp:taxon-name><comment>Gressitt, 1939b: 122. Type locality: China, Fujian.</comment></tp:nomenclature-citation><tp:nomenclature-citation><tp:taxon-name>
                <tp:taxon-name-part taxon-name-part-type="genus">Oberea</tp:taxon-name-part> <tp:taxon-name-part taxon-name-part-type="species">binotaticollis</tp:taxon-name-part> <tp:taxon-name-part taxon-name-part-type="infraspecific-rank">v.</tp:taxon-name-part> <tp:taxon-name-part taxon-name-part-type="variety">brevithorax</tp:taxon-name-part></tp:taxon-name><comment>: <xref ref-type="bibr" rid="B4">Breuning 1962</xref>: 193.</comment></tp:nomenclature-citation><tp:nomenclature-citation><tp:taxon-name>
                <tp:taxon-name-part taxon-name-part-type="genus">Oberea</tp:taxon-name-part> <tp:taxon-name-part taxon-name-part-type="species">binotaticollis</tp:taxon-name-part> <tp:taxon-name-part taxon-name-part-type="infraspecific-rank">v.</tp:taxon-name-part> <tp:taxon-name-part taxon-name-part-type="variety">inepta</tp:taxon-name-part></tp:taxon-name><comment>: <xref ref-type="bibr" rid="B4">Breuning 1962</xref>: 193.</comment></tp:nomenclature-citation><tp:nomenclature-citation><tp:taxon-name>
                <tp:taxon-name-part taxon-name-part-type="genus">Oberea</tp:taxon-name-part> <tp:taxon-name-part taxon-name-part-type="species">brevithorax</tp:taxon-name-part></tp:taxon-name><comment>: <xref ref-type="bibr" rid="B15">Kurihara and Ohbayashi 2007</xref>: 211.</comment></tp:nomenclature-citation></tp:nomenclature-citation-list></tp:nomenclature><tp:treatment-sec sec-type="type material" id="SECID0EKIAG"><title>Type material examined.</title><p>
            <italic><tp:taxon-name><tp:taxon-name-part taxon-name-part-type="genus">Oberea</tp:taxon-name-part> <tp:taxon-name-part taxon-name-part-type="species">brevithorax</tp:taxon-name-part> <tp:taxon-name-part taxon-name-part-type="subspecies">inepta</tp:taxon-name-part></tp:taxon-name></italic> Gressitt: Holotype, ♂, Cha Shan, Kien-ning District, Fukien Province, SE. China, VI. 22-28. 1933. D. C. Ngu coll. (<named-content xmlns:xlink="http://www.w3.org/1999/xlink" content-type="dwc:institutional_code" xlink:type="simple">SYSU</named-content>).</p></tp:treatment-sec><tp:treatment-sec sec-type="material" id="SECID0EHJAG"><title>Additional material examined.</title><p>
            <bold>China</bold>, Zhejiang: 1♂, Zhejiang province, Lin’an city, West Tianmushan, Dajingwu, <named-content xmlns:xlink="http://www.w3.org/1999/xlink" content-type="dwc:verbatimCoordinates" xlink:type="simple"><named-content content-type="geo-json" specific-use="{&#34;type&#34;:&#34;Point&#34;,&#34;coordinates&#34;:[119.434392,30.371906]}" id="NCID0ESJAG" xlink:type="simple">30°22'18.86"N,119°26'03.81"E</named-content></named-content>, 828m, 9–11. VII.2012, leg. Jianyue Qiu and Hao Xu (<named-content xmlns:xlink="http://www.w3.org/1999/xlink" content-type="dwc:institutional_code" xlink:type="simple">SWU</named-content>); <bold>Vietnam</bold>, 1♂, Chapa, Tonkin, J. Clemont coll. (<named-content xmlns:xlink="http://www.w3.org/1999/xlink" content-type="dwc:institutional_code" xlink:type="simple">MHNG</named-content>); 1 ♂, Chapa, Tonkin (<named-content xmlns:xlink="http://www.w3.org/1999/xlink" content-type="dwc:institutional_code" xlink:type="simple">MHNG</named-content>).</p></tp:treatment-sec><tp:treatment-sec sec-type="distribution" id="SECID0ERKAG"><title>Distribution.</title><p>China (Fujian, Hainan, Zhejiang, Taiwan) ; Vietnam (new record).</p></tp:treatment-sec><tp:treatment-sec sec-type="remarks" id="SECID0EWKAG"><title>Remarks.</title><p>
            <italic><tp:taxon-name><tp:taxon-name-part taxon-name-part-type="genus">Oberea</tp:taxon-name-part> <tp:taxon-name-part taxon-name-part-type="species">brevithorax</tp:taxon-name-part></tp:taxon-name></italic> was first described as a valid species by Gressitt in 1936 but was downgraded as a variety of <italic><tp:taxon-name><tp:taxon-name-part taxon-name-part-type="genus">Oberea</tp:taxon-name-part> <tp:taxon-name-part taxon-name-part-type="species">binotaticollis</tp:taxon-name-part></tp:taxon-name></italic> Pic, 1915 by Breuning in his revision. <xref ref-type="bibr" rid="B15">Kurihara and Ohbayashi (2007)</xref> compared them and confirmed that they were two different species, easily distinguished from each other by different body proportions, antennal lengths, and male genitalia. The species was only recorded in China but recently, some specimens collected in Tonkin, Vietnam, were found in <named-content xmlns:xlink="http://www.w3.org/1999/xlink" content-type="dwc:institutional_code" xlink:type="simple">MHNG</named-content>, and they are a new record to Vietnam.</p><fig id="F9" position="float" orientation="portrait"><label>Figure 9.</label><caption><p>Habitus of <italic><tp:taxon-name><tp:taxon-name-part taxon-name-part-type="genus">Oberea</tp:taxon-name-part> <tp:taxon-name-part taxon-name-part-type="species">brevithorax</tp:taxon-name-part></tp:taxon-name></italic> Gressitt, 1936, male, from Tonkin, <bold>a</bold> dorsal view <bold>b</bold> lateral view. Scale bar 5.0 mm.</p></caption><graphic xmlns:xlink="http://www.w3.org/1999/xlink" xlink:href="zookeys-647-121-g009.jpg" position="float" orientation="portrait" xlink:type="simple" id="oo_119762.jpg"/></fig><!--PageBreak--><!--PageBreak--></tp:treatment-sec><ref-list><ref id="B4"><mixed-citation xmlns:xlink="http://www.w3.org/1999/xlink" xlink:type="simple">
          <person-group><name name-style="western"><surname>Breuning</surname><given-names>S</given-names></name></person-group> (<year>1962</year>) <article-title>Révision systématique des espèces du genre <italic><tp:taxon-name><tp:taxon-name-part taxon-name-part-type="genus">Oberea</tp:taxon-name-part></tp:taxon-name></italic> Mulsant de globe (<tp:taxon-name><tp:taxon-name-part taxon-name-part-type="order">Coleoptera</tp:taxon-name-part></tp:taxon-name> <tp:taxon-name><tp:taxon-name-part taxon-name-part-type="family">Cerambycidae</tp:taxon-name-part></tp:taxon-name>) (3<sup>me</sup> Partie).</article-title> <source>Frustula Entomologica</source> <volume>5</volume>(<issue>4</issue>): <fpage>141</fpage>–<lpage>232</lpage>.</mixed-citation></ref><ref id="B15"><mixed-citation xmlns:xlink="http://www.w3.org/1999/xlink" xlink:type="simple">
          <person-group><name name-style="western"><surname>Kurihara</surname><given-names>T</given-names></name><name name-style="western"><surname>Ohbayashi</surname><given-names>N</given-names></name></person-group> (<year>2007</year>) <article-title>Revisional Study on the Genus <italic><tp:taxon-name><tp:taxon-name-part taxon-name-part-type="genus">Oberea</tp:taxon-name-part></tp:taxon-name></italic> Dejean of Taiwan, with Description of Three New Species (<tp:taxon-name><tp:taxon-name-part taxon-name-part-type="order">Coleoptera</tp:taxon-name-part></tp:taxon-name>, <tp:taxon-name><tp:taxon-name-part taxon-name-part-type="family">Cerambycidae</tp:taxon-name-part></tp:taxon-name>).</article-title> <source>The Japanese Journal of Systematic Entomology</source> <volume>13</volume>(<issue>2</issue>): <fpage>193</fpage>–<lpage>219</lpage>.</mixed-citation></ref></ref-list></tp:taxon-treatment>
