# Supplementary material for: Some taxonomic notes on the genus Oberea Dejean, 1835 from Asia (Coleoptera, Cerambycidae, Lamiinae)
Source: Zookeys. 2017 Jan 27;(647):121–36. doi: 10.3897/zookeys.647.11120 (PMC5345353; doi:10.3897/zookeys.647.11120)
Supplement: XML Treatment for Oberea sumbana [file zookeys.647.11120-treatment7.xml]

<!DOCTYPE tp:taxon-treatment
  PUBLIC "-//TaxonX//DTD Taxonomic Treatment Publishing DTD v0 20100105//EN" "tax-treatment-NSO.dtd">
<tp:taxon-treatment xmlns:tp="http://www.plazi.org/taxpub"><tp:treatment-meta><kwd-group><label>Taxon classification</label><kwd><named-content content-type="kingdom">Animalia</named-content></kwd><kwd><named-content content-type="order">Coleoptera</named-content></kwd><kwd><named-content content-type="family">Cerambycidae</named-content></kwd></kwd-group><mixed-citation publication-type="journal"><person-group><name><surname>Li</surname><given-names>Zhu</given-names></name><name><surname>Cuccodoro</surname><given-names>Giulio</given-names></name><name><surname>Chen</surname><given-names>Li</given-names></name></person-group><article-title>Some taxonomic notes on the genus <italic><tp:taxon-name><tp:taxon-name-part taxon-name-part-type="genus">Oberea</tp:taxon-name-part></tp:taxon-name></italic> Dejean, 1835 from Asia (<tp:taxon-name><tp:taxon-name-part taxon-name-part-type="order">Coleoptera</tp:taxon-name-part></tp:taxon-name>, <tp:taxon-name><tp:taxon-name-part taxon-name-part-type="family">Cerambycidae</tp:taxon-name-part></tp:taxon-name>, <tp:taxon-name><tp:taxon-name-part taxon-name-part-type="subfamily">Lamiinae</tp:taxon-name-part></tp:taxon-name>)</article-title><source>Zookeys</source><day>27</day><month>1</month><year>2017</year><volume>2017</volume><issue>647</issue><fpage>121</fpage><lpage>136</lpage><pub-id pub-id-type="doi">10.3897/zookeys.647.11120</pub-id></mixed-citation></tp:treatment-meta><tp:nomenclature><tp:taxon-name>
            <tp:taxon-name-part taxon-name-part-type="genus">Oberea</tp:taxon-name-part>
            <tp:taxon-name-part taxon-name-part-type="species">sumbana</tp:taxon-name-part>
          </tp:taxon-name><tp:taxon-authority>Breuning, 1961</tp:taxon-authority><xref ref-type="fig" rid="F10">Figs 10</xref><xref ref-type="fig" rid="F11">, 11</xref><!--PageBreak--><tp:nomenclature-citation-list><tp:nomenclature-citation><tp:taxon-name>
                <tp:taxon-name-part taxon-name-part-type="genus">Oberea</tp:taxon-name-part> <tp:taxon-name-part taxon-name-part-type="species">sumbana</tp:taxon-name-part></tp:taxon-name><comment>Breuning, 1961: 131.Type locality: Indonesia, Sumba.</comment></tp:nomenclature-citation><tp:nomenclature-citation><tp:taxon-name>
                <tp:taxon-name-part taxon-name-part-type="genus">Oberea</tp:taxon-name-part> <tp:taxon-name-part taxon-name-part-type="species">antennata</tp:taxon-name-part></tp:taxon-name><comment>Franz, 1972: 143. Type locality: Indonesia, Sumba. <bold>syn. n.</bold></comment></tp:nomenclature-citation></tp:nomenclature-citation-list></tp:nomenclature><tp:treatment-sec sec-type="type material" id="SECID0EEPAG"><title>Type material examined.</title><p>
            <italic><tp:taxon-name><tp:taxon-name-part taxon-name-part-type="genus">Oberea</tp:taxon-name-part> <tp:taxon-name-part taxon-name-part-type="species">sumbana</tp:taxon-name-part></tp:taxon-name></italic> Breuning: Holotype, ♂, Sumba (<named-content xmlns:xlink="http://www.w3.org/1999/xlink" content-type="dwc:institutional_code" xlink:type="simple">MHNG</named-content>); Allotype: ♀, Waingapoe, 96, [P.] Everett [printed label faded] (<named-content xmlns:xlink="http://www.w3.org/1999/xlink" content-type="dwc:institutional_code" xlink:type="simple">MHNG</named-content>). <italic><tp:taxon-name><tp:taxon-name-part taxon-name-part-type="genus">Oberea</tp:taxon-name-part> <tp:taxon-name-part taxon-name-part-type="species">antennata</tp:taxon-name-part></tp:taxon-name></italic> Franz: Holotype, ♂, O. Sumba: Melolo Iaewa, 28.V.1949, Dr. Bühler &amp; Dr. Sutter leg. (<named-content xmlns:xlink="http://www.w3.org/1999/xlink" content-type="dwc:institutional_code" xlink:type="simple">NMB</named-content>); Allotype: ♀, C. Sumba: Langgaliru, 6.10.1949. Dr. Bühler &amp; Dr. Sutter leg. (<named-content xmlns:xlink="http://www.w3.org/1999/xlink" content-type="dwc:institutional_code" xlink:type="simple">NMB</named-content>).</p></tp:treatment-sec><tp:treatment-sec sec-type="distribution" id="SECID0EARAG"><title>Distribution.</title><p>Indonesia.</p></tp:treatment-sec><tp:treatment-sec sec-type="remarks" id="SECID0EFRAG"><title>Remarks.</title><p>After examining the holotypes of <italic><tp:taxon-name><tp:taxon-name-part taxon-name-part-type="genus">Oberea</tp:taxon-name-part> <tp:taxon-name-part taxon-name-part-type="species">sumbana</tp:taxon-name-part></tp:taxon-name></italic> and <italic><tp:taxon-name><tp:taxon-name-part taxon-name-part-type="genus">Oberea</tp:taxon-name-part> <tp:taxon-name-part taxon-name-part-type="species">antennata</tp:taxon-name-part></tp:taxon-name></italic>, it is concluded that <italic><tp:taxon-name><tp:taxon-name-part taxon-name-part-type="genus">Oberea</tp:taxon-name-part> <tp:taxon-name-part taxon-name-part-type="species">antennata</tp:taxon-name-part></tp:taxon-name></italic> Franz, 1972 is junior synonym of <italic><tp:taxon-name><tp:taxon-name-part taxon-name-part-type="genus">Oberea</tp:taxon-name-part> <tp:taxon-name-part taxon-name-part-type="species">sumbana</tp:taxon-name-part></tp:taxon-name></italic> Breuning, 1961.</p><fig id="F10" position="float" orientation="portrait"><label>Figure 10.</label><caption><p>Habitus of <italic><tp:taxon-name><tp:taxon-name-part taxon-name-part-type="genus">Oberea</tp:taxon-name-part> <tp:taxon-name-part taxon-name-part-type="species">sumbana</tp:taxon-name-part></tp:taxon-name></italic> Breuning, 1961, holotype, male, from Sumba, <bold>a</bold> dorsal view <bold>b</bold> lateral view (without abdomen) <bold>c</bold> abdomen, lateral view <bold>d</bold> label. (not to scale).</p></caption><graphic xmlns:xlink="http://www.w3.org/1999/xlink" xlink:href="zookeys-647-121-g010.jpg" position="float" orientation="portrait" xlink:type="simple" id="oo_119764.jpg"/></fig><fig id="F11" position="float" orientation="portrait"><label>Figure 11.</label><caption><p>Habitus of <italic><tp:taxon-name><tp:taxon-name-part taxon-name-part-type="genus">Oberea</tp:taxon-name-part> <tp:taxon-name-part taxon-name-part-type="species">antennata</tp:taxon-name-part></tp:taxon-name></italic> Franz, 1972, <bold>a–c</bold> holotype, male, from Sumba <bold>a</bold> dorsal view <bold>b</bold> lateral view, <bold>c</bold> label (not to scale) <bold>d–f</bold> allotype, female, from Sumba <bold>d</bold> dorsal view <bold>e</bold> lateral view <bold>f</bold> label (not to scale). Scale bar 5.0 mm.</p></caption><graphic xmlns:xlink="http://www.w3.org/1999/xlink" xlink:href="zookeys-647-121-g011.jpg" position="float" orientation="portrait" xlink:type="simple" id="oo_119767.jpg"/></fig></tp:treatment-sec></tp:taxon-treatment>
